# Supplementary material for: Genetic determinants of genus-level glycan diversity in a bacterial protein glycosylation system
Source: PLoS Genet. 2019 Dec 23;15(12):e1008532. doi: 10.1371/journal.pgen.1008532 (PMC6959607; doi:10.1371/journal.pgen.1008532)
Supplement: S1 Dataset — Gonococcal isolates used originate from those used in a prior study of protein antigen distribution across the genus [63]. Meningococcal isolates originate from a public database which represents global meningococcal diversity in the 20th century. The remaining species include all respective isolates with complete genome sequences available at the Neisseria PubMLST database at the time of this work. Colored cells indicate presence of a gene, crossed cells (X) denote out-of-frame alleles (exclusive of those resulting from phase variable mutational hotspots, the presence of transposon elements is marked with TN, diagonal lines (/) indicate that gene is partially present and isolates with two alleles are marked with 2. Isolate ID numbers are derived from the Neisseria PubMLST database. (XLSX) [file pgen.1008532.s014.xlsx]

## Sheet: ALL STRAINS
	Isolate id	Isolate	country	year	serogroup	ST (MLST)	clonal complex (MLST)	pglB	pglB2	pglA	pglE	pglG	pglH	pglP	galE	pglJ	pglK	pglM	pglN
N. gonorrhoeae
	2855	FA1090	Unknown			1899								X
	13685	NCCP11945	South Korea			1901								X
	15698	DGI2	USA			8421								X
	15935	PID24	USA			8418								X
	15936	DGI18	USA			8418								X
	21065	TCDC-NG08107	Unknown	2008		7363								X
	21066	PID18	Unknown			1926								X
	21067	1291	Unknown			8422								X
	21068	PID1	Unknown			10154								X
	21070	F62	Unknown			1900								X
	21071	SK-92-679	Unknown			6715								X
	21072	SK-93-1035	Unknown			1595								X
	21073	PID332	Unknown			1594								X
	46275	FA19	Unknown			1892								X
	46276	FA6140	USA			1927								X
	46278	SRR515980	Unknown			6959								X
N. meningitidis
	1	A4/M1027	USA	1937	A	4	ST-4							X
	2	120M	Pakistan	1967	A	1	ST-1							X
	7	7891	Finland	1975	A	5	ST-5							X
	10	6748	Canada	1971	A	1	ST-1							X
	11	129E	Germany	1964	A	1	ST-1							X
	13	139M	Philippines	1968	A	1	ST-1							X
	19	S3131	Ghana	1973	A	4	ST-4							X
	24	S4355	Denmark	1974	A	5	ST-5							X
	31	10	Burkina Faso	1963	A	4	ST-4							X
	34	20	Niger	1963	A	1	ST-1							X
	35	26	Niger	1963	A	4	ST-4							X
	52	243	Cameroon	1966	A	4	ST-4							X
	61	393	Greece	1968	A	1	ST-1							X
	64	254	Djibouti	1966	A	1	ST-1							X
	67	S5611	Australia	1977	A	1	ST-1							X
	82	11-004	China	1984	A	5	ST-5							X
	84	IAL2229	Brazil	1976	A	5	ST-5							X
	90	CN100	UK	1941	A	21								X
	120	F4698	Saudi Arabia	1987	A	5	ST-5							X
	128	F6124	Chad	1988	A	5	ST-5							X
	160	1014	Sudan	1985	A	4	ST-4							X
	210	H1964	UK	1987	A	5	ST-5							X
	237	H44/76	Norway	1976	B	32	ST-32							X
	238	153	China	1966	A	5	ST-5							X
	239	154	China	1966	A	6	ST-5							X
	299	80049	China	1963	A	5	ST-5							X
	314	D1	Mali	1989	C	11	ST-11							X
	316	D8	Mali	1990	A	4	ST-4							X
	340	196/87	Norway	1987	C	32	ST-32							X
	343	500	Italy	1984	C	11	ST-11							X
	349	38VI	USA	1964	B	11	ST-11							X
	369	M597	Israel	1988	C	11	ST-11							X
	387	2059001	Mali	1990	A	4	ST-4							X
	391	90/18311	UK	1990	C	11	ST-11							X
	398	BZ 10	Netherlands	1967	B	8	ST-8							X
	400	BZ 83	Netherlands	1984	B	34	ST-32							X
	403	BZ 147	Netherlands	1963	B	48	ST-41/44							X
	407	BZ 163	Netherlands	1979	B	9	ST-8							X
	408	BZ 169	Netherlands	1985	B	32	ST-32							X
	409	BZ 198	Netherlands	1986	B	41	ST-41/44							X
	410	BZ 232	Netherlands	1964	B	38	ST-37							X
	411	DK 24	Denmark	1940	B	16	ST-4240/6688							X
	412	DK 353	Denmark	1962	B	37	ST-37						/	X
	414	EG 327	Germany	1985	B	19	ST-18							X
	415	EG 329	Germany	1985	B	32	ST-32							X
	416	EG 011	Germany	1986	B	36								X
	417	NG 3/88	Norway	1988	B	12								X
	418	NG 4/88	Norway	1988	B	30								X
	419	NG 6/88	Norway	1988	B	13	ST-269							X
	420	NG F26	Norway	1988	B	13	ST-269							X
	421	NG H15	Norway	1988	B	43	ST-41/44							X
	423	NG H38	Norway	1988	B	36								X
	424	NG E31	Norway	1988	B	15	ST-364							X
	425	NG G40	Norway	1988	B	25
	427	NG E30	Norway	1988	B	44	ST-41/44							X
	428	NG H36	Norway	1988	B	47	ST-41/44							X
	430	NG 080	Norway	1981	B	32	ST-32							X
	431	NG144/82	Norway	1982	B	32	ST-32							X
	434	NG PB24	Norway	1985	B	32	ST-32							X
	441	8680	Chile	1987	B	32	ST-32							X
	442	297-0	Chile	1987	B	8523	ST-254							X
	443	3906	China	1977	B	17								X
	445	528	Russia	1989	B	18	ST-18							X
	446	1000	Russia	1988	B	20	ST-18							X
	451	14/1455	Russia	1970	A	5	ST-5							X
	466	371	India	1980	A	1	ST-1							X
	467	690	India	1980	A	4	ST-4							X
	468	BRAZ10	Brazil	1976	C	11	ST-11							X
	488	106	Morocco	1967	A	1	ST-1							X
	492	79128	China	1979	A	3	ST-1							X
	493	322/85	Germany	1985	A	2	ST-1							X
	494	79126	China	1979	A	3	ST-1							X
	507	MA-5756	Spain	1985	C	11	ST-11							X
	597	92001	China	1992	A	7	ST-5						TN	X
	613	Z2491	The Gambia	1983	A	4	ST-4							X
	638	G2136	UK	1986	B	8	ST-8							X
	640	SB25	South Africa	1990	C	8	ST-8							X
	641	94/155	New Zealand	1994	C	66	ST-8							X
	642	312 901	UK	1996	C	8	ST-8							X
	643	AK22	Greece	1992	B	153	ST-8							X
	644	L93/4286	UK	1993	C	11	ST-11							X
	645	204/92	Cuba	1992	B	33	ST-32							X
	646	400	Austria	1991	B	40	ST-41/44
	647	AK50	Greece	1992	B	41	ST-41/44							X
	648	M-101/93	Iceland	1993	B	41	ST-41/44							X
	649	50/94	Norway	1994	B	45	ST-41/44							X
	650	M40/94	Chile	1994	B	41	ST-41/44							X
	651	931905	Netherlands	1993	B	41	ST-41/44							X
	652	N45/96	Norway	1996	B	41	ST-41/44							X
	653	91/40	New Zealand	1991	B	42	ST-41/44							X
	655	E32	Norway	1988	Z	31	ST-334							X
	656	E26	Norway	1988	X	39	ST-198							X
	657	860060	Netherlands	1986	X	24	ST-750							X
	659	A22	Norway	1986	W	22	ST-22							X
	660	71/94	Norway	1994	Y	23	ST-23							X
	661	860800	Netherlands	1986	Y	29	ST-167							X
	35956	255	Burkina Faso	1966	A	4	ST-4							X
	35957	890326	Netherlands	1989	Z	28	ST-103							X
	35958	BZ 133	Netherlands	1977	B	10300	ST-1							X
	35959	EG 328	Germany	1985	B	18	ST-18							X
	35960	F1576	Ghana	1984	C	11	ST-11							X
	35961	NG E28	Norway	1988	B	26
	35962	NG H41	Norway	1988	B	27								X
	35963	NG P20	Norway	1969	B	11	ST-11							X
	35964	SWZ107	Switzerland	1986	B	35	ST-35							X
	38305	88/03415	UK	1988	B	46	ST-41/44							X
	47014	B6116/77	Iceland	1977	B	10	ST-8							X
N. polysaccharea
	14730	ATCC 43768	Belgium			3557
	21047	CCUG 4790	Unknown			10257
	36140	12015_2014	Ireland	2014	other	11374					TN
	36142	12017_2014	Ireland	2014	NG	2985					TN
	36148	12024_2014	Ireland	2014	other	11376					TN
	36153	12030_2014	Ireland	2014	other	11378
	36167	12046_2014	Ireland	2014	other	11382					TN
	41474	M15 240880	UK	2015	NG	3574
	41528	M15 240955	UK	2015	NG	3574
	41652	2748	Italy	2015		11879					TN
	42468	M16 240183	UK	2016	NG	3574
	42472	M15 240827	UK	2015	NG	11879					TN
	44837	M16 240285	UK	2016	NG
	49356	CCUG 18031	Germany	1984		3557
	49357	CCUG 24845	Unknown			3581
	49358	CCUG 24846	Unknown			3574
	49359	CCUG 27182	Unknown			9811
	53400	M17 240155	Unknown
N. lactamica
	1770	028-12	UK	1997		584
	1777	049-12	UK	1998		591
	1780	016-24	UK	1998		594
	1809	224	UK	2000		624	ST-624
	1827	005-12	UK	1997		642	ST-1494
	4410	OX9931639	UK	1999	NG	3260
	4945	Y92-1009	UK	1992		3493	ST-613
	5544	ATCC 23970	USA	1969		3787
	8778	004-12	UK	1997		595	ST-595
	8790	012-12	UK	1997		631
	8837	017-02	UK	1997		608
	8851	020-06	UK	1997		640	ST-640
	8917	039-03	UK	1997		582
	26478	BB97	UK	2012		3493	ST-613
	27000	90142v4	UK			613	ST-613
	29272	BM35b	Greece	1996	NG	1209
	29274	BM68a	Greece	1997	NG	11143
	30770	M45.1	Ireland	2013	B	10984	ST-640
	30771	M46.2	Ireland	2013		10984	ST-640
	36172	M10.1	Ireland	2013		1494	ST-1494
	36173	M11.1	Ireland	2013		1494	ST-1494
	36174	M15.1	Ireland	2013		11383	ST-624
	36175	M17.1	Ireland	2013		10984	ST-640
	37261	07AZI_T_009	USA			595	ST-595
	38175	M37084	Brazil	2014		11457	ST-613				N/A
	42495	M16 240028	UK	2016	NG	12018
	46077	M46.10	Ireland	2013
	46267	NS19	Unknown			12442					X
	49335	030-24	UK	1999		585
	49336	014-24	UK	1998		586
	49337	09002S1	UK	1999		601
	49338	8206	UK	2000		604
N. cinerea
	14731	ATCC 14685	Unknown			3579
	21041	CCUG 53043	Sweden	2006		10252
	26871	12008_2012	Ireland	2012	other
	26876	12013_2012	Ireland	2012	other
	36161	12040_2014	Ireland	2014	other	11381
	42462	M16 240153	UK	2016	NG
	42471	M15 240769	UK	2015	NG	11878
	42503	M16 240038	UK	2016	NG
	47345	M16 240660	UK	2016		12552
	49341	CCUG 346 T	Unknown			9331
	49342	CCUG 5746	Sweden	1977		9332
	49343	CCUG 25879	Sweden	1989		9333
	49344	CCUG 27178 A	Unknown	1983		9334
	49350	CCUG 28662	Sweden	1991		9338
	50859	16-530	Sweden	2016		12552
N. subflava
	14732	NRL30031	Unknown			3576
	14733	NJ9703	Unknown			9805
	21060	C102	Unknown			10149
	21063	CCUG 24841	Unknown			10152
	21064	CCUG 24844	Unknown			10153
	26870	12007_2012	Ireland	2012	other	12151
	46032	12026-15	Ireland	2015	E	11098
	46033	12027-15A	Ireland	2015		13245
	46034	12029-15A	Ireland	2015		13245
	46079	T-20455-10	Ireland	2015
	46268	583_NLAC	USA												/
	46269	595_NLAC	USA												/
	46753	C6A	Malaysia	2012
	49346	CCUG 4788	Unknown			9336
	49347	CCUG 29761	Sweden	1992		9337
	49348	CCUG 17913 T	USA			3576
	49349	CCUG 806	Unknown			3576
	49353	CCUG 7826	Sweden	1979		10174
	49362	CCUG 24918	Sweden	1989		9342
	49363	CCUG 23930 T	Unknown			9344									/
	49364	CCUG 800	Unknown			9343
	49365	CCUG 801	Unknown			9343
	49366	CCUG 24960	Unknown			9344									/
	49367	CCUG 25198	Sweden	1989		9345									/
	49373	SK114	Unknown			10303									/
N. mucosa
	2863	ATCC 29256	Unknown			8081								2
	3565	ATCC 25996	Unknown			8082
	5197	ATCC 9913	USA	1952		3562
	5204	ATCC 19243	USA	1973		3569								2
	5354	ATCC 19696	France	1959		3706
	21043	CCUG 26474	UK			10254								2
	21061	CCUG 17327	Sweden	1985		10150
	26577	GT4A_CT1	Unknown			10462								2
	27632	CCUG 805	Unknown			8082
	37778	M14 240642	UK	2014	NG
	46270	919_NLAC	USA											2
	49351	CCUG 41451 T	Unknown			9339								2
	49352	CCUG 12106	Sweden	1982
	49354	CCUG 32036	Sweden	1993		12047
	49355	CCUG 32112	Sweden	1993		12048
	49360	CCUG 431	Unknown			12049
	49361	CCUG 24847	Unknown
N. oralis
	19091	CCUG 26878 T	Unknown									2
	21044	F0314	USA	1982		10248						2
	21045	CCUG 10421	Sweden	1980		10255						2
	21046	CCUG 804	Unknown			10256						2
N. elongata glyc.
	14740	ATCC 29315	Unknown			9806
	20515	CCUG 30802T	USA			9905
	20516	CCUG 2043T	Unknown			9906
