# Supplementary material for: Genetic determinants of genus-level glycan diversity in a bacterial protein glycosylation system
Source: PLoS Genet. 2019 Dec 23;15(12):e1008532. doi: 10.1371/journal.pgen.1008532 (PMC6959607; doi:10.1371/journal.pgen.1008532)
Supplement: S2 Dataset — Table shows strain name, date and country of isolation and multi-locus sequence type (MLST). Isolate ID numbers are derived from the Neisseria PubMLST database. (XLSX) [file pgen.1008532.s015.xlsx]

## Sheet: BLAST
Isolate id	Isolate	country	year	ST (MLST)
2855	FA1090	USA	1980	1899
13685	NCCP11945	South Korea	2005	1901
14729	MS-11	USA	1960	6959
15698	DGI2	USA		8421
15935	PID24	USA		8418
15936	DGI18	USA		8418
21065	TCDC-NG08107	Unknown	2008	7363
26827	12028_2010	Ireland	2010	10682
27090	S339	UK	1997	1918
27092	S364	UK	1997	1918
27093	S359	UK	1997	1918
27094	S349	UK	1997	1918
27095	S492	UK	1997	1918
27096	S461	UK	1997	1918
27097	S511	UK	1997	1918
27098	NS028	UK	1999	1918
27100	S346	UK	1997	1918
27102	S465	UK	1997	1918
27103	S366	UK	1997	1918
27104	S526	UK	1997	1918
27105	S330	UK	1997	1918
27106	S343	UK	1997	1918
27108	S203	UK	1996	1918
27109	S491	UK	1997	1918
27110	S493	UK	1997	1918
27111	S329	UK	1997	1918
27112	S358	UK	1997	1918
27113	S449	UK	1997	1918
27114	S105	UK	1995	1918
27115	S361	UK	1997	1918
27116	S319	UK	1997	1918
27117	S453	UK	1997	1918
27118	S158	UK	1996	1918
27119	S276	UK	1996	1918
27120	NS008	UK	1999	1918
27121	S206	UK	1996	1918
27122	S092	UK	1995	1918
27123	NS031	UK	1999	1918
27230	GCGS0010	USA	2009	1580
27231	GCGS0062	USA	2009	1580
27232	GCGS0138	USA	2010	9363
27233	GCGS0198	USA	2009	9363
27234	GCGS0144	USA	2009	1580
27235	GCGS0074	USA	2009	1583
27236	GCGS0230	USA	2010	9363
27237	GCGS0038	USA	2009	9363
27238	GCGS0018	USA	2009	9363
27239	GCGS0226	USA	2010	9363
27240	GCGS0098	USA	2010	9363
27241	GCGS0126	USA	2010	9363
27242	GCGS0128	USA	2010	9363
27243	GCGS0174	USA	2010	9363
27254	GCGS0092	USA	2010	1580
27256	GCGS0009	USA	2009	8126
27266	GCGS0172	USA	2010	1893
27267	GCGS0208	USA	2009	1582
27268	GCGS0180	USA	2009	1588
27269	GCGS0188	USA	2009	1588
27270	GCGS0200	USA	2009	6722
27271	GCGS0064	USA	2009	1893
27272	GCGS0212	USA	2009	1588
27273	GCGS0142	USA	2009	1579
27275	GCGS0210	USA	2009	1588
27276	GCGS0008	USA	2009	1588
27277	GCGS0186	USA	2009	1588
27278	GCGS0216	USA	2009	1588
27279	GCGS0090	USA	2009	1588
27280	ERR223660	USA		8130
27281	GCGS0146	USA	2009	1588
27284	GCGS0117	USA	2010	10312
27285	GCGS0082	USA	2009	10313
27290	GCGS0199	USA	2010	1580
27292	GCGS0050	USA	2009	8154
27294	GCGS0223	USA	2010	1580
27300	GCGS0152	USA	2010	10314
27301	GCGS0027	USA	2009	1901
27302	GCGS0238	USA	2009	10315
27303	GCGS0164	USA	2009	1901
27304	GCGS0175	USA	2010	1580
27305	GCGS0219	USA	2010	1580
27306	GCGS0043	USA	2009	1901
27307	GCGS0040	USA	2009	7823
27308	ERR222938	USA		1901
27309	GCGS0143	USA	2010	1901
27310	GCGS0093	USA	2010	1901
27311	GCGS0169	USA	2010	1580
27312	GCGS0047	USA	2009	1901
27313	GCGS0046	USA	2009	1901
27314	GCGS0137	USA	2010	1901
27315	GCGS0003	USA	2009	1901
27316	GCGS0091	USA	2010	1901
27317	GCGS0135	USA	2010	1901
27318	GCGS0005	USA	2009	1901
27319	GCGS0030	USA	2009	1901
27320	GCGS0054	USA	2009	1901
27321	GCGS0217	USA	2010	1580
27332	GCGS0209	USA	2010	1580
27338	GCGS0173	USA	2010	1580
27339	GCGS0167	USA	2010	1580
27343	GCGS0024	USA	2009	7823
27344	GCGS0197	USA	2010	1580
27348	GCGS0191	USA	2010	1580
27353	GCGS0214	USA	2009	1579
27355	GCGS0119	USA	2010	10312
27361	GCGS0100	USA	2010	1893
27364	GCGS0184	USA	2009	1582
27372	GCGS0220	USA	2009	1579
27405	GCGS0020	USA	2009	1579
27411	GCGS0012	USA	2009	1893
27427	GCGS0151	USA	2010	10312
27431	ERR191740	USA		1893
27439	GCGS0182	USA	2009	1579
27450	GCGS0106	USA	2010	8126
27466	GCGS0034	USA	2009
27467	GCGS0006	USA	2009	8110
27471	GCGS0072	USA	2009	10316
27472	GCGS0162	USA	2009	10317
27474	GCGS0150	USA	2009	1903
31125	MU_NG1	Canada	1991	10934
31128	SK1902	Canada	2006	10935
31129	SK12684	Canada	2006	1893
31333	W0306	UK	2004	1901
31335	W0362	UK	2004	1901
31336	W0370	UK	2004	1901
31337	W0420	UK	2004	1901
31339	W0550	UK	2004	1901
31340	W0560	UK	2004	1901
31341	W0561	UK	2004	1901
31342	W0563	UK	2004	1901
31344	W0569	UK	2004	1901
31345	W0587	UK	2004	1901
31346	W0592	UK	2004	1901
31347	W0603	UK	2004	1901
31348	W0604	UK	2004	1901
31350	W0613	UK	2004	1901
31352	W0627	UK	2004	1901
31353	W0725	UK	2004	1901
31354	W0749	UK	2004	1901
31355	W0751	UK	2004	1901
31356	W0761	UK	2004	1901
31357	W0762	UK	2004	1901
31359	W0789	UK	2004	1901
31361	W0885	UK	2004	1901
31362	LG0186	UK	2004	1901
31363	LG0394	UK	2004	1901
31364	LG0671	UK	2004	1901
31365	LG1091	UK	2004	1901
31366	LG1291	UK	2004	1901
31368	LG1721	UK	2004	1901
31370	LG0199	UK	2004	1901
31371	LG0458	UK	2004	1901
34746	CH811	Chile	1982	1583
34749	SK6987	Canada	2006	11270
34751	SK7842	Canada	2006	11271
34753	SK14515	Canada	2005	1893
34754	SK15454	Canada	2007	1585
34755	SK16259	Canada	2007	1893
34756	SK16942	Canada	2005	1893
34759	SK23020	Canada	2006	1901
34764	SK36809	Canada	2007	8126
34765	SK32402	Canada	2007	8153
34767	SK39420	Canada	2008	1585
34768	ALB_2011_03_03	USA	2011	1588
34771	ATL_2011_01_05	USA	2011	1588
34773	ATL_2011_01_17	USA	2011	10932
34774	ATL_2011_01-21	USA	2011	1902
34775	ATL_2011_01-25	USA	2011	1901
34776	ATL_2011_05-08	USA	2011	1585
34777	ATL_2011_05-13	USA	2011	1893
34778	MIA_2011_02_02	USA	2011	1901
34779	MIA_2011_03-09	USA	2011	1931
34780	MIA_2011_03-10	USA	2011	1584
34781	MIA_2011_05-15	USA	2011	1901
34783	MIA_2011_05-10	USA	2011	1901
34784	NOR_2011_03-06	USA	2011	1583
34785	NYC_2011_05_07	USA	2011	1901
34786	NYC_2011_05_13	USA	2011	1901
34787	MU_NG3	Japan	2003	7363
34788	MU_NG4	Japan	1996	1590
34789	MU_NG5	Philippines	1992	1901
34790	MU_NG6	Australia	2001	10934
34791	MU_NG8	USA	2001	8127
34792	MU_NG9	Sweden	2010	1901
34793	MU_NG12	Norway	2010	1901
34794	MU_NG14	Norway	2010	1901
34795	MU_NG15	Austria	2011	1901
34796	MU_NG17	Sweden	2010	1892
34797	MU_NG18	Norway	2010	10933
34798	MU_NG19	Sweden	2010	1580
34799	MU_NG20	Sweden	2013	7363
34800	MU_NG21	Pakistan	2008	1902
34801	MU_NG23	Sweden	1998	1585
34802	MU_NG25	Sweden	1998	1901
34803	MU_NG26	Sweden	1999	1584
34804	ALB_2011_01-02	USA	2011	1901
36684	SM-3	USA	2008
40839	Ng626	Italy	2007	1901
41197	12U140172	UK	2012	9363
41198	12U140169	UK	2012	9363
41199	13U120582	UK	2013	11516
41200	12U020152	UK	2012	1584
41201	13U017077	UK	2013	8122
41202	12U175743	UK	2012	7363
41203	11U132882	UK	2011	1901
41204	11U148797	UK	2011	7360
41205	11U143814	UK	2011	11516
41206	11U143816	UK	2011	1901
41207	11U143815	UK	2011	1901
41208	13U084037	UK	2013	11463
41209	13U152480	UK	2013	7363
41210	12U074341	UK	2012	7363
41345	Ng632	Italy	2007	8114
41347	Ng755	Italy	2007	1582
41353	Ng942	Italy	2009	8126
41354	Ng952	Italy	2009	8126
41358	Ng1053	Italy	2009	1901
41359	Ng1091	Italy	2009	1901
41360	Ng1095	Italy	2009	1901
41367	2201	Italy	2010	7823
41381	2856	Italy	2013	11428
41386	3048U	Italy	2014	7363
41387	3059F	Italy	2014	8122
41390	3060	Italy	2014	7363
41391	3062	Italy	2014	8126
41393	3065	Italy	2014	11516
41396	3088F	Italy	2014	7363
41397	3094	Italy	2014	8143
41400	3152	Italy	2014	1901
41408	3194-II	Italy	2014	1901
42377	1459000321	Sweden	2014	7823
46272	32867	Canada	2010	1901
46273	34530	Canada	2012	1901
46274	34769	Canada	2011	12536
46275	FA19	Unknown		1892
46276	FA6140	USA		1927
46277	35/02	Sweden	2002	7363
46280	i19.05	Russia	2005	1594
46282	n01.08	Russia	2008	12443
46283	NG05	Russia	2012	12443
46284	SK8976	Canada	2006	1594
46285	G2891	Italy	2013	1901
46286	NG_869	Malaysia	2014	1587
47347	SRR3343472	UK	2013	1580
47348	SRR3343473	UK	2013	8122
47350	SRR3343475	UK	2013	1596
47351	SRR3343476	UK	2013	9363
47353	SRR3343479	UK	2006	1902
47354	SRR3343480	UK	2013	1588
47355	SRR3343481	UK	2013	9363
47356	SRR3343482	UK	2013	11516
47358	SRR3343484	UK	2013	1893
47359	SRR3343485	UK	2013	1596
47361	SRR3343487	UK		1899
47362	SRR3343488	UK	2013	9363
47363	SRR3343489	UK	2013	8122
47364	SRR3343490	UK	2013	11420
47367	SRR3343493	UK	2013	9363
47368	SRR3343494	UK	2013	1579
47369	SRR3343495	UK	2013	7822
47370	SRR3343496	UK	2013	7822
47371	SRR3343497	UK	2013	8122
47372	SRR3343498	UK	2013	9363
47373	SRR3343499	UK	2013	1580
47374	SRR3343500	UK	2013	11428
47375	SRR3343501	UK	2013	11172
47376	SRR3343502	UK	2006	1918
47377	SRR3343503	UK	2013	7822
47378	SRR3343504	UK	2013	11516
47379	SRR3343505	UK	2006	1902
47380	SRR3343506	UK	2013	7822
47381	SRR3343507	UK	2013	1893
47382	SRR3343508	UK	2013	8122
47383	SRR3343509	UK	2013	9363
47384	SRR3343510	UK	2013	9363
47385	SRR3343511	UK	2013	8122
47386	SRR3343512	UK	2013	8122
47388	SRR3343514	UK	2006	8163
47389	SRR3343515	UK	2013	9363
47390	SRR3343516	UK	2013	9363
47391	SRR3343517	UK	2013	1893
47392	SRR3343518	UK	2013	8163
47393	SRR3343519	UK	2013	11249
47394	SRR3343520	UK	2013	11990
47395	SRR3343521	UK	2013	1893
47397	SRR3343523	UK	2013	7363
47398	SRR3343524	UK	2012	1579
47399	SRR3343525	UK	2013	8122
47400	SRR3343526	UK	2006	1588
47403	SRR3343529	UK	2013	7363
47404	SRR3343530	UK	2013	1579
47405	SRR3343531	UK	2013	8122
47406	SRR3343532	UK	2005	8163
47408	SRR3343534	UK	2013	7359
47409	SRR3343535	UK	2013	1579
47410	SRR3343536	UK	2013	8122
47411	SRR3343537	UK	2013	11463
47413	SRR3343539	UK	2013	12467
47414	SRR3343540	UK	2005	8114
47415	SRR3343541	UK	2013	9363
47416	SRR3343542	UK	2013	8122
47417	SRR3343543	UK	2012	8143
47418	SRR3343544	UK	2013	8122
47419	SRR3343545	UK	2013	8122
47420	SRR3343546	UK	2013	8122
47421	SRR3343547	UK	2013	8122
47422	SRR3343548	UK	2013	11516
47423	SRR3343549	UK		1899
47424	SRR3343550	UK	2013	7822
47425	SRR3343551	UK	2013	1599
47426	SRR3343552	UK		1899
47427	SRR3343553	UK	2013	9363
47428	SRR3343554	UK	2013	8122
47429	SRR3343555	UK	2013	1588
47431	SRR3343557	UK	2013	1579
47432	SRR3343558	UK	2013	7822
47433	SRR3343559	UK	2005	1906
47434	SRR3343560	UK	2012	7365
47436	SRR3343562	UK	2013	11516
47437	SRR3343563	UK	2013	11516
47440	SRR3343566	UK	2013	7363
47441	SRR3343567	UK	2012	1580
47442	SRR3343568	UK	2013	1596
47444	SRR3343570	UK	2013	9363
47445	SRR3343571	UK	2013	1595
47446	SRR3343572	UK	2013	7363
47447	SRR3343574	UK	2006	1594
47448	SRR3343575	UK	2013	7822
47450	SRR3343577	UK	2013	7822
47451	SRR3343578	UK	2013	7822
47452	SRR3343579	UK	2013	9363
47453	SRR3343580	UK	2013	12491
47455	SRR3343582	UK	2013	9362
47456	SRR3343583	UK	2006	8163
47457	SRR3343584	UK		1899
47458	SRR3343585	UK	2013	9363
47459	SRR3343586	UK	2005	1597
47461	SRR3343588	UK	2013	11516
47462	SRR3343589	UK	2013	1596
47463	SRR3343590	UK	2005	1906
47464	SRR3343591	UK	2013	11428
47465	SRR3343592	UK	2013	1580
47466	SRR3343593	UK	2013	8143
47467	SRR3343594	UK	2006	1588
47468	SRR3343595	UK	2013	1893
47470	SRR3343597	UK	2013	8163
47473	SRR3343600	UK	2005	1597
47474	SRR3343601	UK	2013	7822
47475	SRR3343602	UK	2006	1918
47476	SRR3343603	UK	2013	7822
47477	SRR3343604	UK	2006	1902
47478	SRR3343605	UK	2013	12492
47479	SRR3343606	UK	2013	11428
47480	SRR3343607	UK	2013	9363
47482	SRR3343609	UK	2013	9363
47484	SRR3343612	UK	2013	7822
47485	SRR3343613	UK	2013	1893
47487	SRR3343615	UK	2013	11194
47488	SRR3343616	UK	2013	9363
47490	SRR3343618	UK	2013	1588
47491	SRR3343619	UK	2005	1594
47492	SRR3343620	UK	2013	1893
47493	SRR3343621	UK	2013	1580
47494	SRR3343622	UK	2013	9363
47496	SRR3343625	UK	2013	1596
47497	SRR3343626	UK		1899
47498	SRR3343627	UK	2006	1594
47499	SRR3343628	UK	2013	9363
47501	SRR3343630	UK	2013	7822
47503	SRR3343632	UK	2013	7363
47504	SRR3343633	UK	2013	9363
47507	SRR3343638	UK	2013	11420
47508	SRR3343639	UK	2013	1600
47512	SRR3343643	UK	2013	1594
47513	SRR3343644	UK	2005	8114
47514	SRR3343646	UK	2013	11516
47515	SRR3343647	UK	2013	1579
47516	SRR3343648	UK	2013	11463
47518	SRR3343650	UK		1899
47520	SRR3343653	UK	2005	1594
47521	SRR3343654	UK	2013	9363
47522	SRR3343655	UK	2013	7359
47523	SRR3343656	UK	2013	1580
47524	SRR3343657	UK	2013	7822
47528	SRR3343662	UK	2013	9363
47529	SRR3343663	UK	2013	11428
47533	SRR3343667	UK		1899
47534	SRR3343669	UK	2013	11421
47535	SRR3343670	UK	2013	11516
47536	SRR3343671	UK	2013	11463
47537	SRR3343672	UK	2013	11231
47538	SRR3343673	UK	2013	1579
47539	SRR3343674	UK	2013	11516
47540	SRR3343675	UK	2013	1901
47541	SRR3343676	UK	2012	1579
47542	SRR3343678	UK	2013	7822
47545	SRR3343681	UK	2013	1901
47546	SRR3343682	UK	2013	7363
47547	SRR3349137	UK	2013	1582
47548	SRR3349138	UK	2013	11516
47549	SRR3349139	UK	2013	11463
47550	SRR3349140	UK	2013	9363
47551	SRR3349141	UK	2013	1893
47552	SRR3349142	UK	2013	1901
47553	SRR3349143	UK	2013	11420
47554	SRR3349145	UK	2013	1579
47555	SRR3349146	UK	2013	9363
47556	SRR3349147	UK	2013	1596
47557	SRR3349148	UK	2013	1596
47558	SRR3349149	UK	2013	1901
47559	SRR3349150	UK	2013	11420
47561	SRR3349152	UK	2013	1594
47563	SRR3349154	UK	2013	1893
47564	SRR3349165	UK	2013	1580
47565	SRR3349166	UK	2013	1579
47567	SRR3349168	UK	2013	7363
47569	SRR3349170	UK	2013	1893
47571	SRR3349172	UK	2013	9903
47573	SRR3349174	UK	2013	1893
47574	SRR3349175	UK	2013	1596
47575	SRR3349176	UK	2013	1579
47576	SRR3349177	UK	2013	1893
47577	SRR3349178	UK	2013	1893
47578	SRR3349179	UK	2013	1901
47579	SRR3349180	UK	2013	1901
47580	SRR3349181	UK	2013	1893
47582	SRR3349183	UK	2013	7363
47583	SRR3349184	UK	2013	1596
47586	SRR3349187	UK	2013	1893
47588	SRR3349189	UK	2013	1584
47591	SRR3349192	UK	2013	1584
47592	SRR3349193	UK	2013	9363
47594	SRR3349195	UK	2013	9363
47595	SRR3349196	UK	2013	7363
47596	SRR3349197	UK	2013	12500
47597	SRR3349198	UK	2013	1584
47598	SRR3349199	UK	2013	1579
47599	SRR3349200	UK	2013	1901
47600	SRR3349201	UK	2013	11463
47602	SRR3349203	UK	2013	1579
47604	SRR3349205	UK	2013	1596
47605	SRR3349206	UK	2013	9903
47607	SRR3349208	UK	2013	1901
47608	SRR3349209	UK	2013	7363
47609	SRR3349210	UK	2013	1901
47610	SRR3349211	UK	2013	11420
47617	SRR3349218	UK	2013	9363
47618	SRR3349219	UK	2013	9363
47619	SRR3349220	UK	2013	1599
47625	SRR3349226	UK	2013	11986
47626	SRR3349227	UK	2013	1588
47628	SRR3349229	UK	2013	9363
47630	SRR3349231	UK	2013	1579
47631	SRR3349232	UK	2013	7363
47634	SRR3349235	UK	2013	1901
47635	SRR3349236	UK	2013	9363
47639	SRR3349240	UK	2013	1901
47642	SRR3349243	UK	2013	7363
47643	SRR3349244	UK	2013	7363
47644	SRR3349245	UK	2013	7363
47646	SRR3349247	UK	2013	1901
47647	SRR3349248	UK	2013	1588
47651	SRR3349252	UK	2013	1579
47657	SRR3349258	UK	2013	11428
47658	SRR3349259	UK	2013	1579
47660	SRR3349261	UK	2013	1901
47661	SRR3349262	UK	2013	1584
47663	SRR3349264	UK	2013	1579
47665	SRR3349266	UK	2013	1579
47667	SRR3349268	UK	2013	1579
47668	SRR3349269	UK	2013	1584
47669	SRR3349270	UK	2013	8776
47671	SRR3349272	UK	2013	7360
47672	SRR3349273	UK	2013	11428
47674	SRR3349275	UK	2013	7363
47675	SRR3349276	UK	2013	1584
47676	SRR3349277	UK	2013	1599
47679	SRR3349280	UK	2013	1579
47682	SRR3349283	UK	2013	1584
47688	SRR3349289	UK	2013	9903
47689	SRR3349290	UK	2013	7363
47692	SRR3349293	UK	2013	1901
47693	SRR3349294	UK	2013	1579
47696	SRR3349297	UK	2013	1901
47698	SRR3349299	UK	2013	1584
47702	SRR3349303	UK	2013	1579
47703	SRR3349304	UK	2013	1579
47707	SRR3349308	UK	2013	9362
47709	SRR3349310	UK	2013	7363
47718	SRR3349319	UK	2013	7363
47719	SRR3349320	UK	2013	8776
47721	SRR3349322	UK	2013	1579
47722	SRR3349323	UK	2013	1580
47725	SRR3349326	UK	2013	1579
47729	SRR3349330	UK	2013	7363
47734	SRR3349335	UK	2013	1594
47737	SRR3349338	UK	2013	1584
47738	SRR3349339	UK	2013	1584
47742	SRR3349343	UK	2013	1584
47743	SRR3349344	UK	2013	1584
47744	SRR3349345	UK	2013	1584
47747	SRR3349514	UK	2013	1579
47749	SRR3349516	UK	2014	1579
47750	SRR3349517	UK	2014	1588
47754	SRR3349522	UK	2014	7363
47755	SRR3349523	UK	2014	8143
47756	SRR3349524	UK	2014	8143
47757	SRR3349525	UK	2014	1587
47759	SRR3349527	UK	2013	7827
47762	SRR3349531	UK	2013	1579
47764	SRR3349533	UK	2014	1588
47765	SRR3349534	UK	2013	7363
47767	SRR3349536	UK	2013	1579
47768	SRR3349537	UK	2014	7363
47771	SRR3349540	UK	2014	1902
47772	SRR3349542	UK	2014	1579
47774	SRR3349544	UK	2014	11990
47776	SRR3349546	UK	2014	1583
47781	SRR3349551	UK	2014	1588
47785	SRR3349555	UK	2014	11990
47786	SRR3349557	UK	2014	9362
47787	SRR3349558	UK	2014	1584
47788	SRR3349559	UK	2014	7363
47789	SRR3349560	UK	2014	8143
47792	SRR3349563	UK	2014	1599
47796	SRR3349567	UK	2014	1584
47797	SRR3349568	UK	2014	1583
47800	SRR3349572	UK	2014	8143
47806	SRR3349578	UK	2014	1918
47812	SRR3349584	UK	2014	1918
47814	SRR3349587	UK	2014	7363
47820	SRR3349593	UK	2014	8143
47823	SRR3349597	UK	2014	1584
47824	SRR3349598	UK	2014	8156
47825	SRR3349599	UK	2014	7363
47827	SRR3349601	UK	2014	7363
47829	SRR3349603	UK	2014	1587
47830	SRR3349604	UK	2014	8156
47840	SRR3349615	UK	2014	1582
47842	SRR3349618	UK	2013	7363
47843	SRR3349619	UK	2014	7363
47846	SRR3349622	UK	2013	11710
47847	SRR3349623	UK	2014	7363
47848	SRR3349624	UK	2013	7363
47849	SRR3349625	UK	2014	1584
47856	SRR3349633	UK	2014	11986
47857	SRR3349634	UK	2014	11864
47859	SRR3349636	UK	2014	11864
47861	SRR3349638	UK	2014	8776
47863	SRR3349640	UK	2014	1594
47864	SRR3349642	UK	2014	11864
47866	SRR3349644	UK	2014	1584
47867	SRR3349645	UK	2014	8776
47868	SRR3349646	UK	2014	8776
47871	SRR3349649	UK	2013	11999
47873	SRR3349652	UK	2013	11990
47882	SRR3349662	UK	2014	8143
47889	SRR3349670	UK	2014	1587
47890	SRR3349671	UK	2014	11172
47896	SRR3349677	UK	2014	1587
47897	SRR3349679	UK	2014	11864
47900	SRR3349682	UK	2014	1584
47901	SRR3349683	UK	2013	11990
47904	SRR3349686	UK	2014	8156
47908	SRR3349691	UK	2014	1583
47920	SRR3349703	UK	2014	11864
47926	SRR3349709	UK	2014	1918
47928	SRR3349711	UK	2014	1587
47929	SRR3349712	UK	2014	11864
47930	SRR3349713	UK	2014	11864
47933	SRR3349716	UK	2014	12501
47935	SRR3349718	UK	2014	11864
47938	SRR3349721	UK	2014	11986
47939	SRR3349722	UK	2014	1918
47940	SRR3349723	UK	2014	1918
47943	SRR3349726	UK	2014	1584
47948	SRR3349812	UK	2012	7826
47953	SRR3349817	UK	2012	11990
47955	SRR3349819	UK	2011	10932
47957	SRR3349821	UK	2012	7826
47964	SRR3349828	UK	2012	11428
47965	SRR3349829	UK	2011	10931
47970	SRR3349834	UK	2012	11428
47973	SRR3349837	UK	2012	11428
47974	SRR3349838	UK	2011	11990
47980	SRR3349844	UK	2011	9362
47981	SRR3349845	UK	2011	10931
47982	SRR3349846	UK	2011	1580
47983	SRR3349847	UK	2011	1580
47989	SRR3349854	UK	2011	10932
47993	SRR3349858	UK	2011	11428
47997	SRR3349862	UK	2011	7826
47999	SRR3349864	UK	2011	1600
48000	SRR3349865	UK	2011	7360
48004	SRR3349869	UK	2011	10931
48009	SRR3349874	UK	2011	10931
48010	SRR3349875	UK	2012	9362
48023	SRR3349888	UK	2012	11428
48029	SRR3349894	UK	2011	7826
48034	SRR3349899	UK	2012	1902
48038	SRR3349903	UK	2011	11990
48042	SRR3349907	UK	2011	1582
48044	SRR3349909	UK	2011	11428
48046	SRR3349911	UK	2011	7360
48048	SRR3349913	UK	2012	7826
48051	SRR3349916	UK	2012	10317
48054	SRR3349919	UK	2011	8123
48055	SRR3349920	UK	2011	7826
48058	SRR3349923	UK	2011	11428
48060	SRR3349925	UK	2011	11990
48061	SRR3349926	UK	2011	7360
48066	SRR3349931	UK	2011	1600
48073	SRR3349938	UK	2012	11990
48074	SRR3349939	UK	2011	11990
48075	SRR3349940	UK	2012	7826
48076	SRR3349941	UK	2011	7360
48082	SRR3349947	UK	2011	10931
48084	SRR3349949	UK	2011	8394
48090	SRR3349955	UK	2011	10931
48097	SRR3349962	UK	2012	1585
48098	SRR3349963	UK	2011	8394
48099	SRR3349964	UK	2012	11990
48102	SRR3349967	UK	2011	12502
48104	SRR3349969	UK	2011	12517
48110	SRR3349975	UK	2011	11990
48113	SRR3349978	UK	2012	11990
48115	SRR3349980	UK	2012	11990
48116	SRR3349981	UK	2011	12517
48122	SRR3349987	UK	2012	11428
48125	SRR3349990	UK	2011	11990
48128	SRR3349993	UK	2012	7826
48130	SRR3349995	UK	2011	11428
48136	SRR3350001	UK	2012	11990
48137	SRR3350002	UK	2011	11999
48145	SRR3350010	UK	2011	11990
48146	SRR3350011	UK	2011	11990
48147	SRR3350084	UK	2014	11956
48150	SRR3350087	UK	2014	7827
48153	SRR3350090	UK	2014	7359
48160	SRR3350097	UK	2014	11990
48164	SRR3350101	UK	2014	11956
48174	SRR3350111	UK	2014	1594
48175	SRR3350112	UK	2014	1587
48181	SRR3350118	UK	2014	11986
48185	SRR3350122	UK	2014	11990
48193	SRR3350130	UK	2014	9903
48195	SRR3350132	UK	2014	8130
48199	SRR3350136	UK	2014	11990
48205	SRR3350142	UK	2014	11986
48209	SRR3350146	UK	2014	7359
48227	SRR3350164	UK	2014	11979
48238	SRR3350175	UK	2014	12519
48243	SRR3350180	UK	2014	7827
48249	SRR3350186	UK	2014	1587
48250	SRR3350187	UK	2014	11990
48251	SRR3350188	UK	2014	11993
48256	SRR3350193	UK	2014	11999
48258	SRR3350195	UK	2014	11990
48268	SRR3350206	UK	2014	11956
48269	SRR3350207	UK	2014	9903
48275	SRR3350213	UK	2014	11990
48276	SRR3350214	UK	2014	7359
48283	SRR3350221	UK	2014	9903
48286	SRR3350224	UK	2014	11956
48287	SRR3350225	UK	2014	7359
48289	SRR3350227	UK	2014	12503
48308	SRR3350246	UK	2014	7827
48321	SRR3350259	UK	2014	11990
48322	SRR3350260	UK	2014	10932
48328	SRR3350266	UK	2014	1594
48333	SRR3350271	UK	2014	11956
48339	SRR3350280	UK	2014	11990
48344	SRR3350285	UK	2014	11990
48349	SRR3357012	UK	2011	10932
48351	SRR3357014	UK	2011	12504
48368	SRR3357034	UK	2014	11172
48370	SRR3357036	UK	2015	11231
48383	SRR3357080	UK	2015	8135
48389	SRR3357113	UK	2011	8126
48393	SRR3357130	UK	2015	8135
48395	SRR3357132	UK	2011	7823
48399	SRR3357136	UK	2011	11990
48402	SRR3357139	UK	2011	7823
48409	SRR3357146	UK	2015	11990
48417	SRR3357155	UK	2011	1600
48420	SRR3357158	UK	2015	8156
48426	SRR3357164	UK	2015	11231
48429	SRR3357167	UK	2011	1590
48446	SRR3357184	UK	2015	12505
48469	SRR3357241	UK	2015	8156
48481	SRR3357253	UK	2015	8135
48486	SRR3357258	UK	2015	12505
48500	SRR3357272	UK	2015	1601
48507	SRR3357279	UK	2011	8114
48510	SRR3357283	UK		1899
48513	SRR3357286	UK	2011	1600
48516	SRR3357289	UK	2011	7823
48520	SRR3357305	UK	2011	8126
48575	SRR3360314	UK	2006	1585
48580	SRR3360319	UK	2005	1585
48583	SRR3360322	UK	2006	1585
48598	SRR3360337	UK	2005	1585
48601	SRR3360340	UK	2012	12525
48605	SRR3360344	UK	2010	12526
48623	SRR3360609	UK	2008	8126
48625	SRR3360611	UK		8126
48627	SRR3360613	UK	2007	7367
48644	SRR3360630	UK	2009	1931
48650	SRR3360636	UK	2008	7826
48651	SRR3360637	UK	2007	1582
48652	SRR3360638	UK	2008	8126
48658	SRR3360644	UK	2009	8784
48660	SRR3360646	UK	2007	1583
48661	SRR3360647	UK	2010	12506
48666	SRR3360652	UK	2009	11191
48677	SRR3360663	UK	2008	8114
48679	SRR3360665	UK	2009	1595
48681	SRR3360667	UK	2010	1582
48682	SRR3360668	UK	2009	1892
48697	SRR3360683	UK	2010	1892
48701	SRR3360687	UK	2007	1892
48709	SRR3360695	UK	2009	11417
48719	SRR3360705	UK	2008	1892
48727	SRR3360713	UK	2010	8775
48729	SRR3360715	UK	2009	1892
48736	SRR3360722	UK	2009	1892
48738	SRR3360724	UK	2006	1585
48741	SRR3360727	UK	2010	10622
48746	SRR3360732	UK	2005	1585
48749	SRR3360735	UK	2010	1595
48754	SRR3360740	UK	2010	1590
48758	SRR3360745	UK	2009	11417
48762	SRR3360749	UK	2008	10932
48769	SRR3360766	UK	2005	8114
48774	SRR3360772	UK	2004	1582
48775	SRR3360773	UK	2012	1918
48776	SRR3360774	UK	2004	1582
48787	SRR3360819	UK	2013	1918
48789	SRR3360821	UK		10934
48790	SRR3360822	UK	2013	8135
48793	SRR3360825	UK		1902
48794	SRR3360826	UK	2013	12507
48796	SRR3360828	UK		1599
48799	SRR3360831	UK	2013	8112
48804	SRR3360836	UK	2004	8148
48806	SRR3360838	UK		11987
48814	SRR3360846	UK	2005	1582
48816	SRR3360848	UK		1903
48824	SRR3360856	UK		7367
48826	SRR3360858	UK		1590
48830	SRR3360862	UK	2013	7823
48840	SRR3360872	UK	2004	8392
48842	SRR3360874	UK	2013	11999
48844	SRR3360876	UK	2004	8148
48850	SRR3360882	UK		10316
48851	SRR3360883	UK	2004	1587
48858	SRR3360890	UK	2005	1892
48861	SRR3360893	UK	2005	1582
48863	SRR3360895	UK	2013	8135
48866	SRR3360898	UK		10682
48867	SRR3360899	UK	2012	8145
48868	SRR3360900	UK		1902
48880	SRR3360913	UK	2005	7367
48883	SRR3360916	UK		1590
48884	SRR3360917	UK	2004	1904
48888	SRR3360921	UK	2004	7367
48891	SRR3360924	UK	2005	12529
48897	SRR3360931	UK		10934
48900	SRR3360934	UK		1590
48902	SRR3360936	UK	2004	8392
48904	SRR3360938	UK		1583
48905	SRR3360939	UK	2004	1590
48911	SRR3360945	UK		8127
48921	SRR3360956	UK	2013	8153
48932	SRR3360967	UK	2004	8392
48934	SRR3360969	UK	2013	11191
48944	SRR3360979	UK	2012	8145
48947	SRR3360982	UK	2004	6960
48950	SRR3360985	UK	2013	8135
48953	SRR3360988	UK		11075
48956	SRR3360991	UK	2004	8392
48957	SRR3360992	UK	2013	1595
48959	SRR3360994	UK	2012	8145
48962	SRR3360997	UK	2013	1918
48969	SRR3361011	UK	2012	1918
48978	SRR3361029	UK	2012	11999
48979	SRR3361031	UK	2012	1590
48989	SRR3361096	UK	2012	1590
49005	SRR3361115	UK	2012	11231
49008	SRR3361119	UK	2012	11172
49009	SRR3361120	UK	2012	1590
49015	SRR3361126	UK	2012	1902
49017	SRR3361129	UK	2012	1903
49019	SRR3361131	UK	2012	1600
49023	SRR3361135	UK	2012	1902
49026	SRR3361138	UK	2012	12530
49031	SRR3361143	UK	2012	11172
49033	SRR3361145	UK	2012	12530
49049	SRR3361162	UK	2012	11993
49053	SRR3361166	UK	2012	1590
49055	SRR3361168	UK	2012	7823
49057	SRR3361170	UK	2012	11993
49084	SRR3361219	UK	2012	11993
49087	SRR3361222	UK	2012	12530
49088	SRR3361223	UK	2012	11967
49104	SRR3361239	UK	2012	1590
49109	SRR3361244	UK	2012	1892
49114	SRR3361249	UK	2012	1892
49117	SRR3361252	UK	2012	7823
49123	SRR3361258	UK	2012	7826
49169	SRR3361307	UK	2009	12533
49177	SRR3361315	UK	2010	10932
49178	SRR3361316	UK	2005	1585
49181	SRR3361319	UK	2009	8784
49184	SRR3361322	UK	2009	1601
49185	SRR3361323	UK	2006	1585
49188	SRR3361326	UK	2007	12508
49190	SRR3361328	UK	2010	10932
49192	SRR3361331	UK	2010	1892
49194	SRR3361333	UK	2007	1918
49199	SRR3361338	UK	2010	10931
49201	SRR3361340	UK	2009	1600
49204	SRR3361343	UK	2010	1892
49206	SRR3361345	UK	2008	1892
49211	SRR3361350	UK	2009	1892
49213	SRR3361352	UK	2007	1931
49218	SRR3361357	UK	2009	11191
51070	Ngiss3648-I	Italy	2016	7827
51071	Ngiss3648-II	Italy	2016	7827
52754	Ng23-78	Australia		7363
52755	Ng21-17	Australia		7363
52758	Ng34-63	Australia		7363
52760	Ng39-60	Australia		12045
52761	Ng41-41	Australia		12906
