# Supplementary material for: Genetic determinants of genus-level glycan diversity in a bacterial protein glycosylation system
Source: PLoS Genet. 2019 Dec 23;15(12):e1008532. doi: 10.1371/journal.pgen.1008532 (PMC6959607; doi:10.1371/journal.pgen.1008532)
Supplement: S3 Dataset — Table shows strain name, date and country of isolation, serogroup, as well as sequence type and clonal complex designation. Colored cells indicate the presence of ORF–disrupting SNVs or CREE insertions (see Fig 6 for details). ID numbers are derived from the Neisseria PubMLST database. (XLSX) [file pgen.1008532.s016.xlsx]

## Sheet: BLAST
Isolate id	Isolate	country	year	serogroup	ST (MLST)	clonal complex (MLST)	fs25	fs60	CREE_67	fs195	fs211	CREEstop
2	120M	Pakistan	1967	A	1	ST-1
10	6748	Canada	1971	A	1	ST-1
11	129E	Germany	1964	A	1	ST-1
13	139M	Philippines	1968	A	1	ST-1
34	20	Niger	1963	A	1	ST-1
61	393	Greece	1968	A	1	ST-1
64	254	Djibouti	1966	A	1	ST-1
67	S5611	Australia	1977	A	1	ST-1
466	371	India	1980	A	1	ST-1
488	106	Morocco	1967	A	1	ST-1
492	79128	China	1979	A	3	ST-1
493	322/85	Germany	1985	A	2	ST-1
494	79126	China	1979	A	3	ST-1
35958	BZ 133	The Netherlands	1977	B	10300	ST-1
35957	890326	The Netherlands	1989	Z	28	ST-103
314	D1	Mali	1989	C	11	ST-11
343	500	Italy	1984	C	11	ST-11
349	38VI	USA	1964	B	11	ST-11
369	M597	Israel	1988	C	11	ST-11
391	90/18311	UK	1990	C	11	ST-11
468	BRAZ10	Brazil	1976	C	11	ST-11
507	MA-5756	Spain	1985	C	11	ST-11
644	L93/4286	UK	1993	C	11	ST-11
35960	F1576	Ghana	1984	C	11	ST-11
35963	NG P20	Norway	1969	B	11	ST-11
661	860800	The Netherlands	1986	Y	29	ST-167
414	EG 327	Germany	1985	B	19	ST-18
445	528	Russia	1989	B	18	ST-18
446	1000	Russia	1988	B	20	ST-18
35959	EG 328	Germany	1985	B	18	ST-18
656	E26	Norway	1988	X	39	ST-198
659	A22	Norway	1986	W	22	ST-22
660	71/94	Norway	1994	Y	23	ST-23
442	297-0	Chile	1987	B	8523	ST-254
419	NG 6/88	Norway	1988	B	13	ST-269
420	NG F26	Norway	1988	B	13	ST-269
237	H44/76	Norway	1976	B	32	ST-32
340	196/87	Norway	1987	C	32	ST-32
400	BZ 83	The Netherlands	1984	B	34	ST-32
408	BZ 169	The Netherlands	1985	B	32	ST-32
415	EG 329	Germany	1985	B	32	ST-32
430	NG 080	Norway	1981	B	32	ST-32
431	NG144/82	Norway	1982	B	32	ST-32
434	NG PB24	Norway	1985	B	32	ST-32
441	8680	Chile	1987	B	32	ST-32
645	204/92	Cuba	1992	B	33	ST-32
655	E32	Norway	1988	Z	31	ST-334
35964	SWZ107	Switzerland	1986	B	35	ST-35
424	NG E31	Norway	1988	B	15	ST-364
410	BZ 232	The Netherlands	1964	B	38	ST-37
412	DK 353	Denmark	1962	B	37	ST-37
1	A4/M1027	USA	1937	A	4	ST-4
19	S3131	Ghana	1973	A	4	ST-4
31	10	Burkina Faso	1963	A	4	ST-4
35	26	Niger	1963	A	4	ST-4
52	243	Cameroon	1966	A	4	ST-4
160	1014	Sudan	1985	A	4	ST-4
316	D8	Mali	1990	A	4	ST-4
387	2059001	Mali	1990	A	4	ST-4
467	690	India	1980	A	4	ST-4
613	Z2491	The Gambia	1983	A	4	ST-4
35956	255	Burkina Faso	1966	A	4	ST-4
403	BZ 147	The Netherlands	1963	B	48	ST-41/44
409	BZ 198	The Netherlands	1986	B	41	ST-41/44
421	NG H15	Norway	1988	B	43	ST-41/44
427	NG E30	Norway	1988	B	44	ST-41/44
428	NG H36	Norway	1988	B	47	ST-41/44
646	400	Austria	1991	B	40	ST-41/44
647	AK50	Greece	1992	B	41	ST-41/44
648	M-101/93	Iceland	1993	B	41	ST-41/44
649	50/94	Norway	1994	B	45	ST-41/44
650	M40/94	Chile	1994	B	41	ST-41/44
651	931905	The Netherlands	1993	B	41	ST-41/44
652	N45/96	Norway	1996	B	41	ST-41/44
653	91/40	New Zealand	1991	B	42	ST-41/44
38305	88/03415	UK	1988	B	46	ST-41/44
411	DK 24	Denmark	1940	B	16	ST-4240/6688
7	7891	Finland	1975	A	5	ST-5
24	S4355	Denmark	1974	A	5	ST-5
82	11-004	China	1984	A	5	ST-5
84	IAL2229	Brazil	1976	A	5	ST-5
120	F4698	Saudi Arabia	1987	A	5	ST-5
128	F6124	Chad	1988	A	5	ST-5
210	H1964	UK	1987	A	5	ST-5
238	153	China	1966	A	5	ST-5
239	154	China	1966	A	6	ST-5
299	80049	China	1963	A	5	ST-5
451	14/1455	Russia	1970	A	5	ST-5
597	92001	China	1992	A	7	ST-5
657	860060	The Netherlands	1986	X	24	ST-750
398	BZ 10	The Netherlands	1967	B	8	ST-8
407	BZ 163	The Netherlands	1979	B	9	ST-8
638	G2136	UK	1986	B	8	ST-8
640	SB25	South Africa	1990	C	8	ST-8
641	94/155	New Zealand	1994	C	66	ST-8
642	312 901	UK	1996	C	8	ST-8
643	AK22	Greece	1992	B	153	ST-8
47014	B6116/77	Iceland	1977	B	10	ST-8
90	CN100	UK	1941	A	21
416	EG 011	Germany	1986	B	36
417	NG 3/88	Norway	1988	B	12
418	NG 4/88	Norway	1988	B	30
423	NG H38	Norway	1988	B	36
425	NG G40	Norway	1988	B	25
443	3906	China	1977	B	17
35961	NG E28	Norway	1988	B	26
35962	NG H41	Norway	1988	B	27
